# Supplementary material for: Design and Evaluation of a Lactate Microbiosensor: Toward Multianalyte Monitoring of Neurometabolic Markers In Vivo in the Brain
Source: Molecules. 2022 Jan 14;27(2):514. doi: 10.3390/molecules27020514 (PMC8780383; doi:10.3390/molecules27020514)
Supplement: Supplementary file 1 [file molecules-27-00514-s001.zip]

Archive with 1 entries (1 files):
- molecules-1511635-supplementary.pdf
